# Supplementary material for: X-H Bond Insertion Promoted by Heterogeneous Dirhodium Metal–Organic Cage with Alkynes as Safe Carbene Precursors
Source: Molecules. 2023 Jan 6;28(2):608. doi: 10.3390/molecules28020608 (PMC9865382; doi:10.3390/molecules28020608)
Supplement: Supplementary file 1 [file molecules-28-00608-s001.zip]

Archive with 1 entries (1 files):
- molecules-2108186-supplementary.pdf
